# Supplementary material for: Antioxidant Activities of Ethanolic Extracts Obtained from α-Pinene-Containing Plants and Their Use in Cosmetic Emulsions
Source: Antioxidants (Basel). 2024 Jul 4;13(7):811. doi: 10.3390/antiox13070811 (PMC11274233; doi:10.3390/antiox13070811)
Supplement: Supplementary file 1 [file antioxidants-13-00811-s001.zip]

Archive with 1 entries (1 files):
- antioxidants-3061219-supplementary.pdf
